# Supplementary material for: Nephroprotective Effect of Pleurotus ostreatus and Agaricus bisporus Extracts and Carvedilol on Ethylene Glycol-Induced Urolithiasis: Roles of NF-κB, p53, Bcl-2, Bax and Bak
Source: Biomolecules. 2020 Sep 14;10(9):1317. doi: 10.3390/biom10091317 (PMC7565610; doi:10.3390/biom10091317)
Supplement: Supplementary file 1 [file biomolecules-10-01317-s001.zip]

Archive with 25 entries (25 files):
- Figures - Supplementary files/Figure S1.jpg
- Figures - Supplementary files/Figure S10.xlsx
- Figures - Supplementary files/Figure S11.xlsx
- Figures - Supplementary files/Figure S12.jpg
- Figures - Supplementary files/Figure S13.jpg
- Figures - Supplementary files/Figure S14.jpg
- Figures - Supplementary files/Figure S15.jpg
- Figures - Supplementary files/Figure S16.jpg
- Figures - Supplementary files/Figure S17.jpg
- Figures - Supplementary files/Figure S18.jpg
- Figures - Supplementary files/Figure S19.jpg
- Figures - Supplementary files/Figure S2.jpg
- Figures - Supplementary files/Figure S20.xlsx
- Figures - Supplementary files/Figure S21.xlsx
- Figures - Supplementary files/Figure S22.xlsx
- Figures - Supplementary files/Figure S23.xlsx
- Figures - Supplementary files/Figure S24.xlsx
- Figures - Supplementary files/Figure S25.jpg
- Figures - Supplementary files/Figure S3.jpg
- Figures - Supplementary files/Figure S4.xlsx
- Figures - Supplementary files/Figure S5.xlsx
- Figures - Supplementary files/Figure S6.xlsx
- Figures - Supplementary files/Figure S7.xlsx
- Figures - Supplementary files/Figure S8.xlsx
- Figures - Supplementary files/Figure S9.xlsx
