# Supplementary material for: Nephroprotective Effect of Pleurotus ostreatus and Agaricus bisporus Extracts and Carvedilol on Ethylene Glycol-Induced Urolithiasis: Roles of NF-κB, p53, Bcl-2, Bax and Bak
Source: Biomolecules. 2020 Sep 14;10(9):1317. doi: 10.3390/biom10091317 (PMC7565610; doi:10.3390/biom10091317)
Supplement: Supplementary file 1 [file biomolecules-10-01317-s001.zip › Figures - Supplementary files/Figure S10.xlsx]

## Sheet: Sheet1
							G1	5.98
							G2	8.16
							G3	7.92
							G4	6.04
							G5	6.75
		Figure 10
