# Supplementary material for: Nephroprotective Effect of Pleurotus ostreatus and Agaricus bisporus Extracts and Carvedilol on Ethylene Glycol-Induced Urolithiasis: Roles of NF-κB, p53, Bcl-2, Bax and Bak
Source: Biomolecules. 2020 Sep 14;10(9):1317. doi: 10.3390/biom10091317 (PMC7565610; doi:10.3390/biom10091317)
Supplement: Supplementary file 1 [file biomolecules-10-01317-s001.zip › Figures - Supplementary files/Figure S11.xlsx]

## Sheet: Sheet1
								TNF-α	IL-1β
							Normal control	63.75	101.75
							Ethylene glycol	342.5	392.5
							Ethylene glycol + P. ostreatus	197.5	231
							Ethylene glycol + A. bisporus	157.5	192.5
							Ethylene glycol + carvedilol	94.8	121
		Figure 11
