# Supplementary material for: Nephroprotective Effect of Pleurotus ostreatus and Agaricus bisporus Extracts and Carvedilol on Ethylene Glycol-Induced Urolithiasis: Roles of NF-κB, p53, Bcl-2, Bax and Bak
Source: Biomolecules. 2020 Sep 14;10(9):1317. doi: 10.3390/biom10091317 (PMC7565610; doi:10.3390/biom10091317)
Supplement: Supplementary file 1 [file biomolecules-10-01317-s001.zip › Figures - Supplementary files/Figure S20.xlsx]

## Sheet: Sheet1
								NF-ĸB	p53	Bcl-2
							Normal control	10.41	30.41	5.41
							Ethylene glycol	21.19	35.3	0.41
							Ethylene glycol + P. ostreatus	13.14	28.99	12.51
							Ethylene glycol + A. bisporus	14.46	31.26	11.61
							Ethylene glycol + carvedilol	15.73	25.54	6.27
	Figure 20
