# Supplementary material for: Nephroprotective Effect of Pleurotus ostreatus and Agaricus bisporus Extracts and Carvedilol on Ethylene Glycol-Induced Urolithiasis: Roles of NF-κB, p53, Bcl-2, Bax and Bak
Source: Biomolecules. 2020 Sep 14;10(9):1317. doi: 10.3390/biom10091317 (PMC7565610; doi:10.3390/biom10091317)
Supplement: Supplementary file 1 [file biomolecules-10-01317-s001.zip › Figures - Supplementary files/Figure S22.xlsx]

## Sheet: Sheet1
							G1	1.527
							G2	3.864
							G3	2.358
							G4	2.255
							G5	1.856
		Figure 22
