# Supplementary material for: Nephroprotective Effect of Pleurotus ostreatus and Agaricus bisporus Extracts and Carvedilol on Ethylene Glycol-Induced Urolithiasis: Roles of NF-κB, p53, Bcl-2, Bax and Bak
Source: Biomolecules. 2020 Sep 14;10(9):1317. doi: 10.3390/biom10091317 (PMC7565610; doi:10.3390/biom10091317)
Supplement: Supplementary file 1 [file biomolecules-10-01317-s001.zip › Figures - Supplementary files/Figure S4.xlsx]

## Sheet: Sheet1
								Body weight (g)/100	Kidney weight (g)	Relative kidney weight (%)
							Normal control	2.55	1.59	0.62
							Ethylene glycol	2.16	2.336	1.08
							Ethylene glycol + P. ostreatus	2.29	2.493	1.09
							Ethylene glycol + A. bisporus	2.465	2.385	0.96
							Ethylene glycol + carvedilol	2.41	2.5	1.083
	Figure 4
