# Supplementary material for: Nephroprotective Effect of Pleurotus ostreatus and Agaricus bisporus Extracts and Carvedilol on Ethylene Glycol-Induced Urolithiasis: Roles of NF-κB, p53, Bcl-2, Bax and Bak
Source: Biomolecules. 2020 Sep 14;10(9):1317. doi: 10.3390/biom10091317 (PMC7565610; doi:10.3390/biom10091317)
Supplement: Supplementary file 1 [file biomolecules-10-01317-s001.zip › Figures - Supplementary files/Figure S5.xlsx]

## Sheet: Sheet1
								Serum creatinine (mg/L)	Serum urea (mg/dL)	Serum uric acid (mg/L)
							Normal control	7.1	23.78	10.1
							Ethylene glycol	10.9	61.82	19.7
							Ethylene glycol + P. ostreatus	8.3	47.83	16.3
							Ethylene glycol + A. bisporus	7.3	30.46	14.4
							Ethylene glycol + carvedilol	9.3	56.39	19.2
	Figure 5
