# Supplementary material for: Nephroprotective Effect of Pleurotus ostreatus and Agaricus bisporus Extracts and Carvedilol on Ethylene Glycol-Induced Urolithiasis: Roles of NF-κB, p53, Bcl-2, Bax and Bak
Source: Biomolecules. 2020 Sep 14;10(9):1317. doi: 10.3390/biom10091317 (PMC7565610; doi:10.3390/biom10091317)
Supplement: Supplementary file 1 [file biomolecules-10-01317-s001.zip › Figures - Supplementary files/Figure S6.xlsx]

## Sheet: Sheet1
								Urine creatinine (mg/dL)	Urine urea (g/L)	Urine uric acid (mg/dL)
							Normal control	33.73	11.32	4.69
							Ethylene glycol	25.68	5.19	5.55
							Ethylene glycol + P. ostreatus	34.48	7.27	4.69
							Ethylene glycol + A. bisporus	41.36	7.95	3.64
							Ethylene glycol + carvedilol	28.95	6.2	4.87
	Figure 6
