# Supplementary material for: Nephroprotective Effect of Pleurotus ostreatus and Agaricus bisporus Extracts and Carvedilol on Ethylene Glycol-Induced Urolithiasis: Roles of NF-κB, p53, Bcl-2, Bax and Bak
Source: Biomolecules. 2020 Sep 14;10(9):1317. doi: 10.3390/biom10091317 (PMC7565610; doi:10.3390/biom10091317)
Supplement: Supplementary file 1 [file biomolecules-10-01317-s001.zip › Figures - Supplementary files/Figure S7.xlsx]

## Sheet: Sheet1
								Urine creatinine/ Serum creatinine	Urine urea/ Serum urea	Fex urea
							Normal control	47.72	47.3	99.32
							Ethylene glycol	23.58	8.32	35.21
							Ethylene glycol + P. ostreatus	41.59	14.99	36.23
							Ethylene glycol + A. bisporus	53.87	25.93	48.48
							Ethylene glycol + carvedilol	31.9	11.13	35.37
	Figure 7
