# Supplementary material for: Nephroprotective Effect of Pleurotus ostreatus and Agaricus bisporus Extracts and Carvedilol on Ethylene Glycol-Induced Urolithiasis: Roles of NF-κB, p53, Bcl-2, Bax and Bak
Source: Biomolecules. 2020 Sep 14;10(9):1317. doi: 10.3390/biom10091317 (PMC7565610; doi:10.3390/biom10091317)
Supplement: Supplementary file 1 [file biomolecules-10-01317-s001.zip › Figures - Supplementary files/Figure S8.xlsx]

## Sheet: Sheet1
								Serum oxalate (mg/L)	Kidney oxalate (mg/g)	Urine oxalate (mg/L)
							Normal control	215	81.93	17.9
							Ethylene glycol	390	209	992.9
							Ethylene glycol + P. ostreatus	362	165.22	277.3
							Ethylene glycol + A. bisporus	331	88.76	737.3
							Ethylene glycol + carvedilol	334	120.41	243.6
	Figure 8
